# Supplementary material for: Enantioselective, Decarboxylative (3+2)-Cycloaddition of Azomethine Ylides and Chromone-3-Carboxylic Acids
Source: Molecules. 2022 Oct 11;27(20):6809. doi: 10.3390/molecules27206809 (PMC9607314; doi:10.3390/molecules27206809)
Supplement: Supplementary file 1 [file molecules-27-06809-s001.zip]

Archive with 1 entries (1 files):
- molecules-1938635-supplementary.pdf
